# Supplementary material for: Heterochromatic silencing of immune‐related genes in glia is required for BBB integrity and normal lifespan in drosophila
Source: Aging Cell. 2023 Aug 18;22(10):e13947. doi: 10.1111/acel.13947 (PMC10577565; doi:10.1111/acel.13947)
Supplement: Supplementary file 2 — Supplemental Table S1. The RNA‐seq results of the 466 DEGs of the TubGS>RNAi‐GLAD flies, related to Figure 4 [file ACEL-22-e13947-s005.xlsx]

## Sheet: Sheet1
Gene name	RNAi-GFP1	RNAi-GFP2	RNAi-GFP3	RNAi-GLAD1	RNAi-GLAD2	RNAi-GLAD3	Log2(FC)	p value	FDR
CR44852	0	0	0	4.65436	4.76838	5.6313	inf	2.16339e-06	0.000223691
CG8299	2.3069	4.41617	4.38451	10.5018	11.0423	9.88758	6.67123	3.09356e-15	1.80167e-12
mir-100	0.990626	1.01257	0	5.18056	5.29596	4.83396	5.65599	4.092e-05	0.00286914
CG34283	0	0	2.10918	5.8181	5.74166	5.82913	5.62682	1.89582e-06	0.000200725
GstD5	1.57245	3.34448	3.59074	7.95926	7.25788	8.14306	4.94163	2.76753e-14	1.3298e-11
CG5246	3.44234	4.11104	1.0737	7.88741	9.0088	6.35657	4.92999	0.00248336	0.0876256
GstD2	7.72947	7.71142	7.54388	12.4686	12.7245	11.5647	4.67461	5.4985e-11	1.69489e-08
CG11192	2.3069	1.6017	2.93148	6.72508	7.01107	6.4663	4.66608	1.63952e-07	2.25083e-05
CG4757	9.41585	9.64889	9.02616	13.7083	14.1215	14.2021	4.64238	9.41986e-46	3.07785e-42
CG5863	0	2.34199	3.29845	6.31458	6.14994	6.3987	4.16757	8.68936e-06	0.000767341
Lsp1gamma	3.15322	3.1922	1.68241	6.38585	6.88322	6.6635	4.03951	3.45455e-06	0.000348376
Obp56b	2.3069	1.01257	3.29845	6.03314	5.17012	6.77433	3.9131	6.53401e-05	0.00433927
Edg91	2.3069	3.93027	4.2232	6.92971	6.7721	7.55444	3.53638	1.03152e-06	0.000118675
CG11370	2.5693	2.82884	3.45198	5.86873	5.98533	6.88715	3.4985	6.51096e-05	0.00433927
CG30160	9.46503	9.4087	8.21476	12.9465	12.7706	11.9706	3.49079	5.11123e-10	1.34681e-07
Tsp42Eb	9.47106	9.41302	8.22012	12.9485	12.7731	11.9726	3.48776	5.24718e-10	1.36069e-07
CG42825	4.06977	3.48221	3.29845	7.26826	6.19372	6.81638	3.27557	2.80125e-05	0.00208968
CG7142	4.37441	4.48334	4.66141	7.99958	7.6366	7.02803	3.15441	2.96722e-07	3.75779e-05
Mec2	9.16857	9.34693	9.27799	12.3764	12.1827	12.442	3.07356	4.59984e-82	3.75738e-78
CG12520	4.50557	4.11104	4.89362	7.51867	7.82237	7.02803	3.00935	1.90441e-06	0.000200725
CG43175	5.30359	2.34199	2.4381	6.58068	7.46857	6.29841	2.89108	0.000386258	0.0197197
CG1942	7.31222	7.24404	6.6501	10.2313	10.2431	9.2596	2.88997	2.07251e-07	2.79823e-05
CG31606	1.57245	4.11104	3.59074	6.07687	6.48552	5.96619	2.88612	0.000985048	0.0423493
CG10659	2.79125	3.93027	0	5.9415	5.33558	5.58339	2.86361	0.00344601	0.110822
CG14566	2.3069	3.48221	3.59074	5.68315	6.01002	6.10838	2.85265	0.00166202	0.0632922
Mdr50	7.50485	7.4925	7.13142	9.94019	10.467	10.1454	2.82174	4.65527e-21	7.60531e-18
Hsp22	8.94412	9.14134	10.2768	11.8263	12.4878	12.7334	2.81795	4.33223e-09	8.63118e-07
CG4456	8.94412	9.14393	10.2781	11.8291	12.4878	12.7336	2.81732	3.98767e-09	8.04278e-07
sut3	2.5693	3.72357	0	5.73865	4.58327	5.50841	2.80579	0.00576724	0.160237
CG33926	8.10538	8.20486	8.1489	10.7062	10.9874	10.8373	2.69886	2.44117e-41	6.6469e-38
CG31465	3.15322	4.19358	4.59701	6.33273	6.25699	7.31878	2.69659	0.000285298	0.0152817
CG10814	10.0215	3.93027	4.2232	11.1175	11.595	10.5209	2.66361	0.000209861	0.0116712
CG5999	7.66778	8.28705	8.69034	8.8279	10.8159	11.7915	2.64699	0.0320601	0.532417
Cyp4e3	10.2678	10.1058	10.5898	12.985	13.0692	12.8582	2.63899	1.94079e-70	1.05689e-66
CG10420	9.48703	8.98209	9.50992	11.8183	12.3013	11.5899	2.59012	1.46578e-10	4.1287e-08
CG15152	3.15322	3.93027	0	6.07687	4.51589	5.19438	2.48547	0.0124681	0.283913
fit	7.98689	7.98494	9.17145	10.5569	10.1928	11.6709	2.45722	0.00352094	0.112788
CG42586	3.44234	4.6679	3.83368	6.18071	6.571	6.54344	2.4393	0.00224476	0.0803757
CG31775	3.44234	4.6679	3.83368	6.18071	6.571	6.54344	2.4393	0.00224476	0.0803757
CG2444	9.27354	9.30345	9.43821	11.5794	11.3904	12.2016	2.42853	9.39299e-08	1.35799e-05
CG42364	3.56773	2.34199	3.29845	5.71117	5.65035	4.74965	2.41234	0.0148504	0.316725
Obp56c	3.68309	3.48221	1.68241	6.03314	5.07968	4.9136	2.38368	0.0162932	0.339249
Gagr	9.98543	9.85632	9.85789	12.2757	12.2909	12.0753	2.31728	1.37945e-49	5.634e-46
p38c	7.51267	7.75284	7.37172	9.77911	10.1545	9.59169	2.31281	4.56499e-14	2.13081e-11
CG31028	4.15217	5.60948	5.53286	7.16061	7.50377	7.79427	2.30621	5.75969e-05	0.00388826
NimC4	6.33897	6.17443	6.44586	8.56166	8.36748	8.80936	2.28121	2.5343e-09	5.52039e-07
Cyp4s3	7.93546	8.14907	8.07989	10.1746	10.4113	10.3561	2.26426	6.16376e-25	1.11886e-21
upd3	1.57245	4.19358	2.4381	5.055	5.07968	5.60754	2.25158	0.0209447	0.397343
CG34034	5.02616	4.88216	4.99706	7.59584	6.08168	7.43805	2.24557	0.00100901	0.0431522
CR45046	5.59629	6.57936	6.27114	8.4203	7.54661	8.93873	2.2207	0.000574883	0.0274616
CR43264	4.83982	5.02426	5.26918	7.49469	6.99879	7.08074	2.18728	0.000579666	0.0276094
CG7130	7.02573	7.02484	6.98811	9.06349	9.54504	8.87301	2.18468	2.23483e-09	4.93385e-07
CG2528	3.68309	4.779	2.4381	6.48655	4.02809	6.29841	2.08854	0.0332276	0.542297
Or13a	3.7899	4.27166	4.13523	6.07687	5.77086	6.32778	2.06324	0.0126108	0.284954
CaBP1	11.5319	11.2161	11.8104	13.4655	13.8358	13.4728	2.06258	6.02191e-20	7.02714e-17
CG17564	2.79125	4.72452	3.29845	6.38585	3.92796	6.15829	2.05693	0.0343032	0.554727
CR42767	3.15322	4.41617	2.4381	5.91765	4.20964	5.82913	2.02344	0.0277543	0.48134
CG3513	6.44084	7.60987	6.75712	8.65477	9.39372	8.94822	2.01584	5.76258e-07	6.9223e-05
Cyp6d2	8.45292	8.71497	9.02922	10.554	10.7423	10.9197	1.99723	1.61857e-25	3.30532e-22
COX7AL	3.56773	4.27166	1.68241	5.9415	3.43897	5.78745	1.98852	0.0445699	0.652868
Cyp6a14	7.46511	7.50871	7.40971	9.23974	9.73295	9.20128	1.95668	1.2304e-10	3.52651e-08
nsr	7.66778	7.91368	8.10326	9.789	9.80352	9.94439	1.94599	6.29083e-16	3.95282e-13
CG12766	6.91208	7.87668	7.85051	8.91178	9.61715	9.91687	1.93523	2.86685e-05	0.00211927
CG15530	2.5693	5.15361	4.13523	6.83102	4.51589	6.29841	1.92089	0.0425701	0.635674
antdh	8.42833	8.01929	7.83663	10.3474	9.91234	9.68686	1.89615	3.11011e-08	4.98135e-06
CR46246	4.15217	4.9311	5.38813	6.71127	7.08268	6.3987	1.88391	0.00796784	0.204671
CG34227	11.8619	12.6548	12.3011	13.8003	14.3117	14.3639	1.87176	1.02449e-10	2.98876e-08
CR44178	4.37441	3.02193	3.29845	5.8934	4.87977	5.42932	1.853	0.0467893	0.674071
Ntl	3.15322	4.83151	3.71732	6.38585	4.64765	6.00307	1.83739	0.0304558	0.514535
CG16898	9.08713	9.35367	9.13506	10.3685	11.3012	11.2391	1.83268	2.19529e-05	0.00169974
CG3348	8.52427	7.98494	7.71294	10.081	10.4148	8.97863	1.83231	0.00450655	0.13435
CG14752	4.37441	4.27166	4.2232	5.403	6.72812	5.55883	1.78799	0.0364152	0.574797
CG14961	6.74955	6.90747	7.12	8.56166	9.13205	8.2846	1.7783	3.30832e-05	0.00238097
CG13704	5.53618	5.90726	4.04155	7.69037	6.50303	6.85725	1.77463	0.00675858	0.181715
PGRP-SD	10.3088	10.5038	10.5435	11.7376	12.4429	12.402	1.77341	1.12778e-07	1.58833e-05
CG5697	4.37441	4.9311	3.45198	6.01077	6.21512	6.05669	1.77328	0.032044	0.532417
PGRP-SC2	10.1092	9.59486	9.66326	11.4466	11.1329	12.0119	1.77067	2.98459e-05	0.00218651
Drs	13.0545	12.6142	10.2165	13.5878	14.4845	14.1427	1.73982	0.00050905	0.0248249
CG43179	4.73678	5.27231	5.34956	5.96496	7.20538	7.08934	1.73532	0.00975683	0.23772
Arpc3B	5.86415	6.39978	5.75572	7.69739	7.92334	7.61527	1.73175	0.000622321	0.0292993
CG16926	12.8892	13.3489	12.8007	14.8146	14.8809	14.5155	1.71209	1.21646e-18	1.24208e-15
Ugt86Di	4.936	4.27166	4.89362	6.66904	6.39466	6.03904	1.69774	0.0273503	0.475849
esg	5.59629	5.15361	4.66141	6.66904	7.44159	6.10838	1.68441	0.0174089	0.354625
AttA	11.6032	11.7678	10.1152	12.2195	13.5423	12.9691	1.68163	0.0072828	0.191285
Cyp9b2	12.5109	12.6156	12.6193	13.8567	14.3706	14.4667	1.67246	1.41729e-09	3.21586e-07
Strica	6.1909	6.69722	6.0958	8.05529	8.16243	7.72972	1.65307	0.000320973	0.0169153
sel	9.66421	9.52285	9.94132	11.1613	11.5388	11.3299	1.63274	3.96291e-19	4.31614e-16
CG15120	8.20525	8.62489	7.9761	10.0137	10.0362	9.69392	1.63183	2.88976e-12	1.1051e-09
CG34327	6.02587	5.06868	6.16407	7.14014	6.85623	8.02697	1.62034	0.00592767	0.163031
eco	11.1784	11.1453	11.2085	12.6736	12.9316	12.7662	1.61723	1.65921e-29	3.87235e-26
let-7-C	7.10027	6.90747	6.49969	8.52661	8.57621	8.26575	1.61394	2.37223e-05	0.00182807
TotM	7.95281	6.683	4.66141	8.93869	8.49979	8.14306	1.6028	0.00394956	0.122501
CG9360	10.2386	10.3826	10.199	12.079	11.9161	11.437	1.56072	5.25977e-08	8.03074e-06
CG9616	4.44148	5.75249	5.18405	6.05517	6.78647	7.17264	1.54551	0.0209653	0.397343
Gadd45	8.95851	8.97335	9.02922	10.4129	10.7115	10.4163	1.53503	6.77757e-15	3.57178e-12
TotC	11.2855	10.5671	9.33833	12.6355	11.9929	11.5712	1.53301	0.00764664	0.198922
CG7763	5.37396	5.90726	5.30993	6.83102	7.18383	7.08934	1.50615	0.0162585	0.339249
spheroide	6.11074	6.09076	5.84161	7.64751	7.57171	7.28173	1.50374	0.00539079	0.152805
CG5653	7.71599	7.75284	8.01359	9.17331	9.30169	9.46192	1.48756	2.96904e-08	4.85052e-06
CG14606	6.32127	5.97883	6.11891	7.99389	7.45963	7.21256	1.45956	0.0051702	0.149232
GstE7	9.93686	10.3436	9.88005	11.1247	11.7139	11.6609	1.45542	1.37093e-07	1.89805e-05
sut2	6.59609	6.56393	6.46403	7.8501	8.04783	8.00441	1.43727	0.0012259	0.049944
CG42867	6.04756	5.75249	5.60013	7.16061	7.36707	7.14815	1.4329	0.0150842	0.320873
Drsl4	11.6673	11.7281	11.6786	13.1072	12.819	13.2304	1.37103	2.22985e-15	1.34923e-12
CG7255	9.41585	9.42588	9.16314	10.6763	11.0513	10.2689	1.36189	7.1894e-05	0.004717
IM23	11.5699	11.9161	11.308	12.7423	12.9186	13.2309	1.35891	7.61558e-09	1.3824e-06
GstD1	13.6022	13.4992	13.5853	14.8576	15.0324	14.78	1.33102	2.02565e-20	2.75775e-17
CG30154	7.26671	7.301	7.14274	8.2349	8.54275	8.84788	1.33082	0.000104722	0.00643172
Hsc70-3	14.3964	14.0665	14.4394	15.5727	15.7871	15.4852	1.31057	1.2602e-17	1.08357e-14
pirk	8.7227	8.6974	8.41949	9.63846	10.015	10.0384	1.29118	7.01973e-09	1.3032e-06
Ugt86Dd	8.6287	8.9198	8.88158	9.83429	10.3702	10.0506	1.28817	5.21677e-08	8.03074e-06
CG7149	12.0537	12.1388	12.1114	13.4101	13.3852	13.348	1.27982	1.78691e-20	2.65389e-17
CG34165	9.52037	9.46379	9.29332	10.7923	10.5703	10.732	1.27342	3.88712e-12	1.44327e-09
Manf	10.679	10.3311	10.6692	11.7367	11.9492	11.8088	1.26626	1.43585e-16	1.01989e-13
CG14191	6.17127	6.43414	7.03748	7.10889	7.58821	8.47713	1.25302	0.0337513	0.548106
CG15199	7.92963	7.9733	8.1489	9.46625	9.17637	9.13428	1.24947	3.34379e-06	0.000339301
CG15282	9.16857	9.28474	9.06239	10.4978	10.3678	10.3747	1.24134	2.39374e-10	6.51776e-08
CG18473	8.02018	8.21971	7.61064	9.28705	9.29668	9.02868	1.24082	8.21271e-06	0.000745395
Cyp6a2	11.9592	11.9008	11.5312	13.2205	13.2613	12.5664	1.24034	8.86677e-05	0.00561459
CG43402	9.60143	10.2812	10.0001	10.9918	11.3266	11.3226	1.23542	1.00101e-10	2.97337e-08
CR45015	6.04756	6.48419	6.55159	8.11419	7.39546	7.08934	1.23121	0.0147603	0.315545
CG3770	7.89416	7.71142	7.70533	9.28705	8.79095	8.85798	1.22669	3.20841e-05	0.00231928
CR43864	7.68172	7.62482	6.75712	8.65477	8.61295	8.62643	1.22451	0.000305995	0.0162307
P58IPK	11.4655	11.0626	11.5558	12.5571	12.7226	12.5144	1.22448	9.96473e-18	9.0441e-15
CG6891	7.95854	8.08564	7.96338	9.3147	9.01186	9.31565	1.22046	5.66416e-06	0.000531813
CG13511	7.76264	8.25377	7.68223	9.5384	8.9621	8.74821	1.20364	0.00150271	0.0587316
CG13510	7.76264	8.25377	7.68223	9.5384	8.9621	8.74821	1.20364	0.00150271	0.0587316
CG42565	7.76264	8.25377	7.68223	9.5384	8.9621	8.74821	1.20364	0.00150271	0.0587316
PHGPx	13.1603	13.051	13.1148	14.3835	14.5089	13.9873	1.20052	4.02161e-08	6.37874e-06
CG10650	6.44084	7.3195	6.29163	8.33283	7.7509	7.67934	1.20036	0.0064524	0.174525
CG13965	7.96426	8.13347	7.77247	8.95928	9.08633	9.39931	1.19939	1.08185e-05	0.000925348
CG14280	5.44105	6.51661	6.04842	6.90567	7.45064	7.29666	1.18003	0.0355945	0.568286
Cpr62Ba	6.37373	6.11213	5.9743	7.31465	7.45064	7.18874	1.17019	0.0350055	0.562879
CG32801	6.93554	7.04721	6.27114	7.91176	7.98693	7.92975	1.16076	0.0079971	0.2051
CNMa	7.47315	6.845	6.96278	8.3463	7.94271	8.47056	1.1557	0.00209877	0.0760258
CG31272	6.92386	7.51675	7.31278	8.94461	8.16243	7.94404	1.15067	0.0160537	0.336674
betaTub60D	9.92812	9.85473	10.1095	11.0587	11.1738	11.1135	1.14879	9.08685e-12	3.22721e-09
CG6967	8.54729	7.85148	8.13195	9.66018	9.15161	9.15081	1.13868	7.27303e-05	0.00474082
TotA	12.9526	12.9825	12.8336	13.9878	14.0394	14.1342	1.13086	1.38144e-16	1.01989e-13
CG9733	8.17601	7.80628	7.91137	9.19827	9.43762	8.48693	1.12424	0.00398951	0.123441
CG12868	8.87301	8.82588	9.12653	9.67804	10.2287	10.2217	1.11845	3.88781e-06	0.000386855
Gnmt	12.0181	13.144	12.4581	13.1343	14.2221	13.6099	1.10903	0.027075	0.472925
CG13887	12.5418	12.469	12.5526	13.5723	13.8287	13.4157	1.09424	2.4457e-10	6.55007e-08
Amy-p	13.2312	13.4535	12.927	14.1553	14.4321	14.3325	1.09135	1.96138e-13	8.66028e-11
IM1	13.4622	13.6928	13.3756	14.1974	14.6152	14.8938	1.08016	7.8562e-05	0.00505302
Tsp42Ed	10.8737	10.9587	10.5637	11.8403	12.0851	11.694	1.0742	2.87145e-09	6.09233e-07
Whamy	7.30324	6.60974	6.87044	8.31011	8.00547	7.6093	1.05253	0.0140037	0.303908
Sid	7.39069	8.32874	8.23077	8.84381	9.2482	9.1467	1.05215	0.000126231	0.00747185
iPLA2-VIA	12.2567	12.1168	12.1519	13.2818	13.3888	12.9577	1.04459	3.67822e-09	7.60646e-07
Pbgs	9.32107	9.249	9.42204	10.3385	10.3809	10.3965	1.04086	6.57921e-08	9.86097e-06
CG11459	8.20525	8.49664	8.06806	9.08506	9.43078	9.37313	1.03859	6.02874e-05	0.00405315
Obp56h	8.95564	9.67426	9.3796	10.2313	10.1531	10.7279	1.02906	0.000265115	0.0142951
scf	11.6989	11.6142	11.7165	12.5396	12.9378	12.588	1.02268	1.52829e-08	2.6008e-06
CG3740	9.97131	9.70096	9.87327	10.8572	10.9858	10.7484	1.01507	7.16531e-09	1.31528e-06
CG2911	8.78859	8.87985	8.74337	9.86424	9.95112	9.60375	1.01034	8.09666e-06	0.000738968
CG44006	8.94123	8.84197	8.82998	9.86268	9.94312	9.82973	1.00892	4.39133e-06	0.00042582
CG12825	7.19077	7.5718	7.4003	8.2349	8.60487	8.33248	1.00771	0.00475136	0.140324
CG43630	6.70929	7.63224	6.80066	7.61821	8.44197	8.15949	1.00722	0.0116253	0.268251
CG13641	7.52819	7.3195	7.12	8.29631	8.38174	8.31791	1.00476	0.00615188	0.167785
Tsp2A	6.76272	6.43414	6.56848	7.92378	7.38606	7.37614	0.998213	0.0416192	0.626666
CG44008	10.6946	10.7907	10.8337	11.6878	11.7242	11.8871	0.99522	3.04506e-11	1.01525e-08
Cyp4p2	8.63945	8.93787	9.02003	9.68512	9.91234	9.98874	0.994428	3.90715e-06	0.000386855
CG11413	7.56625	7.81283	7.34255	8.55394	8.35307	8.78838	0.993192	0.00227971	0.0811408
Cyp9b1	9.70743	9.87363	9.84235	10.4988	10.9788	10.8701	0.987978	2.12467e-07	2.84515e-05
Amy-d	12.9008	13.2293	12.8397	13.8033	14.1154	14.0041	0.979786	4.61249e-11	1.47753e-08
MtnD	5.91224	8.06386	7.12	8.01652	8.31888	8.38233	0.970358	0.0181336	0.362163
CG1129	10.1919	10.2296	10.3892	11.1995	11.3862	11.1209	0.967644	3.97216e-09	8.04278e-07
r	10.4969	10.4793	10.5584	11.358	11.4446	11.6061	0.961798	6.03317e-10	1.53686e-07
obst-A	7.94705	7.86413	8.08577	9.18834	8.44651	9.03982	0.959631	0.000711094	0.032541
Dgp-1	11.3821	11.3515	11.3923	12.1175	12.5904	12.2525	0.959014	1.05841e-06	0.000119439
CG14907	8.38639	8.31036	8.37217	9.22037	9.33384	9.3572	0.950475	0.000188529	0.0106574
MME1	9.12843	9.18234	9.36275	10.2277	10.3364	9.93726	0.949876	3.27512e-06	0.00033441
CG2064	10.0365	10.0584	10.0506	10.8966	11.0067	11.0805	0.948695	1.86275e-08	3.1373e-06
IM2	14.4858	14.8103	14.4228	15.2194	15.5729	15.7427	0.944566	1.00421e-05	0.000864419
CG30022	9.64121	9.64706	9.66719	10.5088	10.6744	10.5923	0.942388	2.45049e-07	3.18668e-05
CG34331	10.5662	10.3334	10.5155	11.358	11.44	11.4429	0.939575	2.85313e-09	6.09233e-07
Bet1	9.89559	9.82267	9.69245	10.7044	10.9009	10.6088	0.937989	1.82852e-07	2.48937e-05
ValRS	11.4939	11.5073	11.5846	12.4437	12.5547	12.3894	0.9353	5.49699e-11	1.69489e-08
CG5773	12.4653	12.3049	12.1508	13.2132	13.3744	13.1419	0.933901	2.03802e-11	6.93649e-09
CG14695	7.06879	6.80617	6.5345	7.52658	7.81538	7.87608	0.933735	0.0386501	0.595124
CG12428	11.952	12.0878	12.3305	13.05	13.0722	13.0599	0.92885	1.0268e-11	3.56912e-09
Ero1L	10.7974	10.7478	10.9861	11.7482	11.9706	11.567	0.924309	3.03334e-08	4.90651e-06
CG7970	10.468	10.5318	10.6515	11.4693	11.5672	11.3842	0.923506	4.75953e-09	9.36824e-07
SLC22A	9.41585	9.15685	9.18521	10.1995	10.3702	9.90474	0.914477	9.4107e-06	0.000822153
CG43110	8.28959	8.57572	8.17671	9.39679	9.31414	9.05527	0.907372	0.000559773	0.0269764
CG4269	8.37785	7.99072	7.15397	8.80533	8.74388	8.92918	0.90532	0.00269605	0.092671
CG14196	9.70573	9.61559	9.71728	10.5423	10.6402	10.5257	0.89085	1.15304e-06	0.000128016
GstD3	9.79499	9.87676	9.97338	10.6825	10.8272	10.7892	0.884753	3.75762e-07	4.72217e-05
IM14	12.1328	12.5999	12.1796	12.8409	13.0317	13.6124	0.880463	0.0068176	0.181992
CG6409	15.8162	15.7135	15.9109	16.9385	16.4044	16.6786	0.874504	1.67464e-05	0.00136113
Cpr51A	7.38218	7.5406	7.1085	8.14018	8.35307	8.1554	0.868879	0.0215002	0.403928
CR43730	10.9448	11.0397	11.0566	11.5737	12.1171	11.9021	0.867056	2.17687e-05	0.0016935
Apoltp	13.8229	13.7845	13.7333	14.4819	14.7519	14.6887	0.86473	7.52409e-10	1.83464e-07
PGRP-SA	10.1882	10.0446	10.1702	10.8966	10.971	11.1198	0.863651	2.17167e-07	2.88444e-05
CG30033	10.1449	10.2037	9.91679	10.889	11.1096	10.855	0.862613	6.18497e-07	7.37546e-05
CG44004	7.39915	7.39121	7.39084	8.01652	8.30896	8.39972	0.860917	0.0175955	0.357234
JhI-26	11.3327	11.4114	11.4424	11.9212	12.508	12.2798	0.860192	8.71074e-05	0.00553725
CG30026	9.87451	9.90612	9.69437	10.6467	10.6974	10.7134	0.858807	1.37039e-06	0.000150256
IM3	15.0736	15.3825	15.1734	15.7716	16.0268	16.3633	0.858739	0.000177068	0.0100793
CR44603	7.53588	7.21469	6.884	8.25408	7.7213	8.20768	0.848633	0.0290419	0.495777
baf	10.0215	9.91375	9.95744	10.8697	10.8062	10.7572	0.847515	1.06009e-06	0.000119439
CG16772	13.3751	13.2189	13.0527	14.058	14.0084	14.1283	0.84424	6.88433e-10	1.70408e-07
CG5527	10.2997	10.1005	9.80542	10.902	10.8565	11.0029	0.839684	9.00106e-07	0.000105792
CG16978	10.9434	11.1355	11.3286	11.7359	11.8094	12.3253	0.837428	0.000996862	0.0427447
CG31780	7.88214	7.62482	7.72806	8.53055	8.64878	8.56609	0.836715	0.00983647	0.23772
CG18477	7.88214	7.62482	7.72806	8.53055	8.64878	8.56609	0.836715	0.00983647	0.23772
Fer1HCH	14.568	14.5563	14.423	15.4299	15.4818	15.123	0.836174	4.49073e-08	6.98715e-06
Cyp309a1	11.542	12.6669	12.2776	12.4578	13.3366	13.262	0.836128	0.0313195	0.524248
CG8665	11.0338	12.1757	11.0559	12.2657	12.5279	12.2701	0.83328	0.0109171	0.255154
Pvf2	7.07936	7.2728	7.4917	7.94163	8.18971	8.20768	0.830921	0.0281056	0.485371
Spec2	9.09757	9.3104	9.11508	10.1037	10.1531	9.72461	0.829569	9.80726e-05	0.00611531
eIF-2beta	12.2701	12.2167	12.5079	13.0711	13.1213	13.286	0.825341	7.81951e-10	1.87864e-07
CG14301	7.64662	7.57949	6.82898	8.12464	8.56375	7.85101	0.817605	0.0377733	0.587402
Drsl5	12.4478	12.7135	13.052	13.4454	13.2583	13.9356	0.816496	0.0040514	0.124743
veil	7.21972	7.50063	7.28239	8.47851	8.02378	7.8661	0.811274	0.0358956	0.570454
NTPase	12.6407	12.5837	12.5836	13.3286	13.5967	13.2947	0.810291	4.86338e-09	9.4587e-07
Cpr	13.4152	13.3248	13.2959	14.2113	14.2029	14.0475	0.809701	5.7188e-09	1.07389e-06
CG11425	9.75435	10.039	9.45193	10.4487	10.5888	10.6724	0.805381	8.47555e-06	0.000760797
CG15347	9.68857	9.7998	9.55935	10.4539	10.5661	10.4484	0.805332	1.47866e-05	0.00122624
Gp93	13.2031	12.8213	13.2934	13.8246	14.0318	13.911	0.805098	3.45749e-09	7.24168e-07
Itgbn	7.76264	7.81934	7.3327	8.50276	8.51713	8.33971	0.804485	0.0194683	0.377287
CG7997	13.4678	13.6604	13.6343	14.1769	14.6074	14.3602	0.802426	1.94208e-06	0.000202846
CG10638	10.7227	10.8783	11.0789	11.5409	11.6535	11.8883	0.801182	9.64442e-08	1.38211e-05
CR45141	11.5101	11.5159	11.6545	12.3124	12.4573	12.3116	0.800547	1.92886e-08	3.21549e-06
Slimp	8.22918	8.26336	8.43799	9.1958	9.10365	9.0242	0.798405	0.00278055	0.0946371
CG8950	8.82043	8.72542	8.74708	9.55589	9.513	9.61123	0.797122	0.000573417	0.0274616
Nplp4	7.5812	8.27762	8.37697	8.65477	9.04211	9.01068	0.795695	0.00429628	0.129781
AspRS	12.0713	12.0394	12.1724	12.8145	13.0089	12.841	0.795355	9.60915e-09	1.70635e-06
CG3568	8.5204	8.22462	8.2726	9.37943	8.97156	9.0242	0.79347	0.00292555	0.0989539
Act42A	10.8615	10.8137	10.9349	11.6471	11.7624	11.5666	0.790366	2.45774e-07	3.18668e-05
CG8839	12.556	12.5422	12.6205	13.4242	13.375	13.2794	0.787549	8.87849e-09	1.59393e-06
Gmd	9.55675	9.50074	9.58863	10.2683	10.5044	10.201	0.782201	5.25381e-05	0.00356147
CG34291	7.75606	7.87668	7.85051	8.70788	8.51281	8.58141	0.776949	0.0140136	0.303908
CG10916	9.90751	9.89383	10.0078	10.5617	10.8001	10.7491	0.770509	1.00532e-05	0.000864419
CG4199	12.7691	12.7627	12.6761	13.5128	13.6637	13.302	0.763863	4.32646e-08	6.79628e-06
IM4	15.8645	16.2339	15.8935	16.4092	16.6286	17.1493	0.75603	0.00951327	0.233529
dos	10.7675	10.7841	10.8852	11.5545	11.6787	11.4645	0.755722	1.04058e-06	0.00011888
CG18067	16.2374	16.3437	16.1968	16.9266	16.966	17.1417	0.753892	3.39369e-05	0.0024317
Rel	12.8071	12.7791	12.4202	13.5727	13.5911	13.0687	0.751117	0.00126735	0.0509969
Arc1	14.5443	16.2628	15.9364	16.1629	16.6292	16.6437	0.746048	0.0398246	0.606697
NimB3	8.27587	8.21478	8.34792	8.85012	8.78381	9.36075	0.743397	0.00426034	0.129471
ERp60	13.5593	13.4534	13.8949	14.2531	14.391	14.5083	0.739517	5.66788e-08	8.57372e-06
twr	11.5862	11.5378	11.7169	12.2806	12.236	12.5291	0.739006	8.82573e-08	1.29897e-05
CG32512	10.3255	9.51686	9.65735	10.872	10.6362	10.2689	0.735737	0.0175276	0.356597
RpL18	14.1924	14.3211	14.3142	14.9206	15.0337	15.0784	0.735363	2.80966e-07	3.58605e-05
CG15067	15.2608	15.3673	15.2055	15.7369	16.0392	16.2235	0.734164	2.83232e-05	0.00210325
mbf1	11.3343	11.311	11.4886	12.0127	12.1287	12.1947	0.734035	2.59515e-07	3.33834e-05
GstE3	11.7589	11.3225	11.1779	12.2818	12.2143	12.0164	0.733939	2.62176e-05	0.00199217
Updo	10.463	10.6544	10.5637	11.2689	11.3516	11.2616	0.732555	4.40494e-06	0.00042582
GstE8	8.7461	8.98788	8.70569	9.22281	9.7385	9.61868	0.725533	0.00177883	0.066653
CG34054	8.92374	9.1671	8.84738	9.60711	9.92376	9.57188	0.724967	0.00139451	0.0550293
CG33494	10.462	10.7307	10.4058	11.1434	11.3785	11.2569	0.723284	7.00247e-06	0.000642693
Spp	12.2091	12.0446	12.5537	12.9188	12.8739	13.2079	0.723043	2.92751e-05	0.00215436
shv	11.3453	10.9431	11.2967	11.8836	11.9706	11.9278	0.722166	8.56958e-07	0.00010145
Der-1	11.3183	11.2105	11.289	11.8982	12.0844	11.9828	0.717355	9.55402e-07	0.000111489
CG18171	8.45292	8.47618	8.32325	9.17331	9.23516	8.974	0.714378	0.00762369	0.198922
CG33296	9.77887	9.78156	10.2218	10.7406	10.2676	10.8881	0.713114	0.00291232	0.0987109
CG10337	9.23152	9.21729	8.87141	9.73544	9.927	9.80905	0.710939	0.00107862	0.0456513
Acox57D-p	11.4885	11.2296	11.195	12.1974	12.0326	11.8059	0.710604	1.31103e-05	0.00110403
CG33785	9.08451	8.80634	8.91168	9.57317	9.70486	9.64663	0.704927	0.00180809	0.0672864
CG33786	9.08451	8.80634	8.91168	9.57317	9.70486	9.64663	0.704927	0.00180809	0.0672864
meigo	10.9706	10.5338	10.9011	11.4471	11.5832	11.5149	0.70227	5.08467e-06	0.000482955
CG8713	8.07929	8.04175	7.85051	8.7824	8.54275	8.72079	0.693733	0.022164	0.411002
eIF6	9.70231	9.83719	9.84408	10.457	10.3425	10.6435	0.691004	0.000100508	0.00619624
hoip	9.15365	9.1517	9.16035	9.84698	9.66264	9.99905	0.688471	0.000918946	0.0401412
MFS9	10.5406	10.3859	10.7202	11.305	10.9287	11.4454	0.687393	0.000334865	0.0175343
Xrp1	14.6121	14.6858	14.8281	15.2593	15.4676	15.4497	0.683764	4.24568e-06	0.000415339
CG13912	10.3266	10.4742	10.4769	11.2547	11.1833	10.8544	0.680562	4.65606e-05	0.00320954
Cht2	7.74946	7.86413	8.01974	8.47851	8.61698	8.57224	0.677303	0.0316652	0.528952
CG9701	10.2724	9.92739	10.1743	10.8959	10.835	10.6789	0.674725	9.49882e-05	0.00594568
CG42362	7.98689	8.01362	8.11481	8.58834	8.87403	8.65858	0.674724	0.0256398	0.456293
CG42363	7.98689	8.01362	8.11481	8.58834	8.87403	8.65858	0.674724	0.0256398	0.456293
cer	10.726	10.834	10.6712	11.4086	11.5314	11.3089	0.674153	2.07518e-05	0.00162991
CG14906	7.77569	7.85782	7.92455	8.31469	8.74019	8.48693	0.672956	0.0376806	0.586833
CG7637	8.131	8.31498	8.32821	8.95343	8.81217	9.02196	0.672733	0.0136009	0.300674
mthl2	8.42419	8.30573	8.41483	8.79882	9.08923	9.23849	0.672564	0.0100612	0.241365
CG1299	12.1858	12.0992	12.4958	12.992	12.7618	13.0573	0.672064	1.86056e-06	0.000199973
yip2	13.4678	13.5282	13.5333	14.2076	14.3215	13.9901	0.669488	1.88116e-06	0.000200725
CG2918	12.9518	12.7089	12.964	13.4471	13.679	13.5058	0.667855	1.02097e-06	0.000118295
BI-1	12.8851	12.8725	12.8991	13.4867	13.6831	13.4808	0.667773	1.15972e-06	0.000128016
nop5	9.98121	9.74611	9.98129	10.6357	10.2496	10.7786	0.66498	0.000467038	0.0231212
CG2004	11.4488	11.4518	11.7254	11.9993	12.4765	12.0946	0.657459	0.00126442	0.0509969
CG34456	7.39069	8.22952	8.06806	8.40322	8.58034	8.77245	0.656133	0.0297243	0.505313
CG8129	11.3551	11.4392	11.3575	12.0928	12.1078	11.9121	0.655991	8.28924e-06	0.000748184
CR43868	8.26665	8.46376	8.57386	8.87819	9.06881	9.30461	0.655672	0.00979965	0.23772
CG42365	8.19557	8.25377	8.09162	8.76246	8.79806	8.93635	0.654199	0.0211841	0.400097
CG1418	9.21244	9.37151	9.36275	9.93722	9.87417	10.0919	0.654108	0.00111662	0.0470161
agt	11.0473	10.9829	11.1619	11.6611	11.6802	11.8072	0.651933	9.38331e-06	0.000822153
CG3814	9.48901	9.4216	9.46552	10.073	10.2327	10.0149	0.651586	0.00118407	0.0486005
CG2065	9.64121	9.12302	9.11508	9.96512	9.93509	9.98529	0.647936	0.0017782	0.066653
CG42553	8.91197	8.636	9.0077	9.53645	9.51731	9.46026	0.645835	0.0053509	0.152031
CR45822	10.0647	10.1569	10.2947	10.7865	10.7805	10.8917	0.645746	0.000123016	0.00733474
MRE16	14.0576	14.2953	14.0608	14.6147	14.8011	14.9299	0.645411	4.05254e-06	0.000398833
Fib	10.091	9.95723	10.2338	10.889	10.4389	10.8544	0.643434	0.00023844	0.0131601
RnrL	7.74946	8.19988	7.99497	8.50276	8.40521	8.93635	0.642714	0.0280801	0.485371
CR44054	12.7578	12.8484	12.8449	13.3695	13.4389	13.5654	0.642653	1.52372e-06	0.000165954
RpS25	15.1086	15.1819	15.1916	15.7301	15.8288	15.8324	0.636741	4.71595e-05	0.00323716
Irk1	10.0792	10.1296	10.296	10.8239	10.7134	10.8769	0.635514	0.000136423	0.00798831
CG46310	9.80458	9.91983	10.0385	10.5968	10.4814	10.5953	0.63526	0.000305024	0.0162307
CG13360	11.9674	11.9613	11.4662	12.6505	12.249	12.4208	0.633058	0.000970251	0.0419338
scb	10.6042	10.6277	10.5024	11.0924	11.4177	11.1008	0.633011	0.000111494	0.00679658
Cpr100A	9.40748	9.33334	9.56778	9.78407	10.1614	10.2247	0.630604	0.00123221	0.0500408
CG5080	12.6071	12.8058	12.81	13.2707	13.4334	13.4053	0.627564	3.24845e-06	0.000333773
CG7632	9.80458	9.96312	9.91844	10.5038	10.6142	10.4467	0.626888	0.000547776	0.026555
Nop60B	10.3054	9.98791	10.3544	10.8913	10.6001	11.0283	0.626352	0.000199395	0.0111942
Pex12	8.39064	8.24896	7.9761	8.90876	8.81568	8.78574	0.624068	0.031463	0.526112
CG6701	11.8314	11.8146	11.7311	12.3743	12.5981	12.2451	0.620384	1.8387e-05	0.00146531
CG10103	11.6795	11.6881	11.6496	12.3343	12.3818	12.147	0.618888	1.89172e-05	0.00150024
ssp7	12.8446	12.9251	12.9188	13.4133	13.4984	13.6262	0.618724	3.56993e-06	0.000357804
pncr016:2R	9.12588	9.66163	9.29839	9.56551	10.0257	10.3035	0.617365	0.0243234	0.438117
CG42807	9.85926	9.84359	8.90837	10.0151	10.3678	10.245	0.617291	0.0178744	0.360066
MESK4	8.21487	8.32874	8.26744	9.02773	8.71036	8.8977	0.614952	0.0267104	0.467705
Zip89B	9.77074	9.44285	9.66914	10.4065	10.2048	10.111	0.612724	0.00155582	0.0603741
CG9686	13.233	13.3617	13.3773	13.8893	13.9656	13.9517	0.61057	6.72331e-06	0.000620558
CG13067	9.14361	9.43014	9.8072	9.79229	10.1138	10.3273	0.608927	0.00825569	0.209756
AlaRS	11.5511	11.5018	11.7749	12.1155	12.2186	12.3194	0.606158	1.3646e-05	0.00113742
CG14153	9.23389	8.59103	8.8159	9.789	9.40773	9.28416	0.605765	0.017615	0.357234
CG15065	11.6492	12.0622	11.8118	12.1351	12.3854	12.7745	0.604899	0.0114817	0.266443
drpr	13.0208	12.9887	12.8713	13.634	13.6713	13.3744	0.604217	1.57693e-05	0.00128811
dmt	9.62146	9.56804	9.55088	10.1363	10.3143	10.0897	0.603594	0.00219261	0.0792492
Lip4	11.5765	11.9521	11.889	12.2946	12.5555	12.3903	0.602678	1.82245e-05	0.00146487
kraken	11.9556	11.7874	11.8311	12.5841	12.5107	12.2741	0.602585	2.79552e-05	0.00208968
CG10341	9.62507	9.48648	9.53592	10.1908	10.1819	10.0811	0.602502	0.00224222	0.0803757
Listericin	13.2177	13.1901	13.1092	13.7284	13.7878	13.7945	0.597547	1.11692e-05	0.000950369
CG31676	10.1411	10.0334	10.0891	10.8603	10.6588	10.5162	0.597293	0.000721679	0.0329331
AsnS	12.6434	12.2792	12.2601	13.147	12.9408	12.8985	0.594377	3.74938e-05	0.0026632
CG42370	10.8485	10.7614	11.0378	11.3707	11.5468	11.5197	0.594115	9.12539e-05	0.00575604
Cyp12a5	9.64655	9.52684	9.53162	10.101	10.2379	10.1454	0.593818	0.0024259	0.0861565
CR43936	8.87301	9.06116	9.0046	9.39247	9.63512	9.67975	0.593764	0.00773191	0.200017
Ir75b	8.98123	8.71497	8.91168	9.40967	9.48244	9.49951	0.591793	0.0108459	0.254749
CG5909	9.64655	9.57383	9.53162	10.2847	10.1322	10.1015	0.590886	0.00252884	0.088656
CG31915	10.3177	10.5661	10.6376	11.0053	11.3377	10.9347	0.59032	0.000860968	0.0382218
CG13284	9.25035	9.57767	9.36758	10.0025	10.0601	9.90839	0.587424	0.00412095	0.126549
CG31205	12.0056	12.1201	12.0533	12.7232	12.514	12.6965	0.58718	1.80341e-05	0.00145853
CG14615	10.5165	10.3458	10.2587	9.80209	9.79644	9.77879	-0.585749	0.00136657	0.05451
comm3	9.72268	10.1112	9.74169	9.08773	9.49124	9.22098	-0.594123	0.00375931	0.119142
PPO1	13.3321	13.396	13.457	12.6001	13.101	12.6458	-0.595397	1.5672e-05	0.0012866
CG32040	9.04731	9.39786	9.34815	8.32379	8.89075	8.75903	-0.596242	0.016654	0.3444
O-fut2	9.8454	10.0776	10.0566	9.28705	9.40541	9.50112	-0.597139	0.00377758	0.119147
CG14636	9.86995	9.81454	10.07	9.58268	9.13767	9.2151	-0.597937	0.00382602	0.120435
Nsf2	11.6439	11.6039	11.7311	10.9932	11.2393	10.9294	-0.600581	4.57419e-05	0.00316647
CG11458	10.1118	9.91831	9.92665	9.49675	9.20874	9.44359	-0.600764	0.00333089	0.1084
CG31436	9.78695	9.88299	9.87836	9.40967	9.18724	9.13843	-0.600895	0.00395165	0.122501
Cct2	12.054	12.0708	12.1957	11.4801	11.5667	11.4719	-0.601517	2.74508e-05	0.00206665
CG17193	10.8783	10.8713	10.7529	10.2742	10.1195	10.2979	-0.603038	0.000434068	0.021887
CG3597	12.2864	12.2848	12.4257	11.6917	11.6087	11.8597	-0.610123	2.65437e-05	0.00200761
CG15203	10.5319	10.3011	10.3689	9.96221	9.65483	9.73561	-0.614343	0.000801596	0.0359771
Got2	14.7592	15.0136	15.006	14.0344	14.5247	14.3413	-0.616915	3.5488e-05	0.00253173
Cyp4p3	9.26662	9.28002	9.0919	8.61824	8.67604	8.49018	-0.619764	0.011939	0.274151
snmRNA:357	12.2738	12.3061	12.6175	11.7153	11.91	11.7115	-0.625833	2.5687e-05	0.00196098
lz	9.8866	10.0735	9.93482	9.34631	9.31662	9.32479	-0.638675	0.00182449	0.0677425
yellow-f2	11.4969	11.6617	11.653	10.7226	11.0807	11.0707	-0.638746	3.11001e-05	0.00225814
Cyp311a1	11.2596	11.2759	11.4239	10.6357	10.7078	10.6923	-0.643121	4.93574e-05	0.0033598
RpL7A	16.2097	16.2754	16.2517	15.6178	15.5954	15.5913	-0.644326	0.000108717	0.00665211
snoRNA:660	10.931	11.1652	10.6663	10.3159	10.4332	10.1015	-0.645623	0.000485903	0.0239102
Msr-110	16.8094	16.8444	17.0663	16.1652	16.3661	16.231	-0.654741	0.000331473	0.0174125
CG7458	9.25734	9.67426	9.41037	8.58077	9.08052	8.66722	-0.665797	0.0038593	0.120945
CG12338	11.9226	11.9327	11.9495	11.2045	11.351	11.241	-0.668331	4.4399e-06	0.000426675
CG17322	11.4625	11.4195	11.3599	10.6146	10.8009	10.8141	-0.668848	1.82918e-05	0.00146487
CR45621	8.87605	8.78653	8.67482	8.10366	8.22178	8.00895	-0.669312	0.0195568	0.378106
CG2543	9.18579	9.17474	9.06239	8.40751	8.61698	8.37179	-0.67402	0.00808681	0.206106
Cyp6a21	11.3349	11.1811	11.1001	10.732	10.4479	10.4008	-0.674545	1.91221e-05	0.00150916
Iris	13.0314	13.1625	13.0323	12.3076	12.518	12.3637	-0.677635	5.73263e-07	6.9223e-05
VAChT	13.6814	13.5191	13.4517	12.894	12.9229	12.8086	-0.678119	4.06255e-07	5.0664e-05
CG10516	11.5567	12.0783	11.3249	10.9231	11.4263	10.5122	-0.686426	0.0379188	0.588299
Cyp4e1	9.22677	9.17981	9.09773	8.80533	8.28386	8.2995	-0.686659	0.00680568	0.181992
kappaB-Ras	13.0305	12.981	12.9459	12.3141	12.2684	12.3079	-0.6894	5.01325e-07	6.11205e-05
CG30503	13.0218	12.9727	12.9362	12.3018	12.2584	12.2973	-0.691454	4.67535e-07	5.78646e-05
comm2	10.71	11.3373	10.9679	9.73885	10.793	10.2755	-0.696222	0.0296001	0.503726
Cyp6w1	13.1539	12.9143	12.4237	12.3732	12.4163	11.5272	-0.702444	0.0188479	0.372332
ACC	16.0548	16.0327	16.2133	15.151	15.5908	15.3949	-0.712564	1.20249e-05	0.00101788
CG5793	12.2462	12.5402	12.581	11.5467	11.8675	11.8176	-0.712839	1.77243e-06	0.000191763
CG1648	13.6712	13.5747	13.6439	13.0654	12.868	12.8023	-0.714312	1.12259e-07	1.58833e-05
Gbs-70E	13.6395	13.8642	13.4087	12.7391	13.4049	12.4742	-0.721954	0.00529881	0.151076
Galk	13.3815	13.9342	13.9379	12.5964	13.2323	13.2278	-0.725795	0.0070705	0.187214
stum	9.50869	9.40221	9.28823	8.64027	8.54275	8.80153	-0.738453	0.00256117	0.0894055
CG11200	11.0297	11.003	11.1668	10.4497	10.2142	10.3145	-0.739377	8.58697e-06	0.000762421
CG14257	8.44477	7.85782	7.9887	7.42873	7.45064	7.25139	-0.743519	0.0445982	0.652868
Gip	12.3376	12.5767	12.528	11.6243	11.876	11.6958	-0.748678	9.04409e-08	1.31923e-05
CR43637	8.25738	8.32874	8.58636	7.84378	7.77992	7.25139	-0.752436	0.0232902	0.426083
CG18003	12.0988	12.0622	12.3523	11.4502	11.3868	11.4353	-0.752843	2.21772e-07	2.92185e-05
CR43916	11.052	11.0515	11.0604	10.1645	10.3241	10.393	-0.758081	5.78914e-06	0.000540441
CG4822	12.1867	11.9865	11.8966	11.3368	11.4119	11.0361	-0.7581	7.73234e-08	1.14839e-05
CG14329	9.54346	9.46587	8.86116	8.64027	8.77663	8.15949	-0.77351	0.00436967	0.131227
spz5	9.26431	9.18738	9.3135	8.42876	8.46001	8.55682	-0.77477	0.00251287	0.0884759
CG10863	13.7358	13.8407	13.9365	12.8452	13.0922	13.1428	-0.807599	5.13522e-09	9.75512e-07
ade3	13.2361	13.8732	13.9482	12.35	12.9612	13.2555	-0.816582	0.0167939	0.345544
Mct1	11.0513	11.1767	11.372	10.4755	10.3413	10.3327	-0.821873	4.72523e-07	5.80422e-05
CG16953	13.8011	13.7689	13.692	12.9467	12.9937	12.8451	-0.825013	8.96536e-10	2.12271e-07
CG42369	15.1054	15.0856	15.1245	14.1533	14.385	14.2723	-0.832005	9.94471e-09	1.74695e-06
CG17127	8.05808	7.66154	7.47388	7.60334	6.571	6.17455	-0.843456	0.0451301	0.658294
CG31664	8.42419	8.82264	8.65913	7.52658	7.80836	8.03144	-0.843918	0.00910188	0.225997
Ugt35a	10.6642	10.5149	10.5908	9.86268	9.75868	9.5932	-0.849569	1.94936e-06	0.000202846
Edem1	11.8054	11.7816	12.0397	10.9291	11.0295	11.0981	-0.860084	1.14239e-08	1.98251e-06
CG33082	11.7298	11.7563	11.3212	10.5902	11.0242	10.6058	-0.861572	1.48653e-05	0.00122654
CG7461	13.5358	13.5688	13.4118	12.7109	12.6328	12.537	-0.878453	7.45044e-11	2.25403e-08
cDIP		11.7137	11.8078	10.5276	10.9913	10.855	-0.893816	4.9765e-09	9.56483e-07
CG8051	9.97273	10.4586	10.2192	9.33735	9.28914	9.35898	-0.902687	5.55966e-06	0.000525018
CG14630	11.676	11.7102	11.262	10.4857	10.936	10.4945	-0.909218	9.61875e-06	0.000835859
pgant8	8.23864	8.52481	8.21476	6.98813	7.67571	7.52304	-0.912589	0.0108276	0.254749
CG4408	9.81568	9.78822	9.66129	8.50276	9.03912	8.93635	-0.913952	4.20453e-05	0.00292295
TwdlE	8.36062	9.28474	9.05641	7.41175	8.36269	8.1554	-0.922946	0.0183661	0.365911
Cyp6v1	11.6192	11.2801	11.3672	10.6099	10.5098	10.3534	-0.934989	1.9923e-09	4.45865e-07
CG10352	10.0338	10.0735	10.1785	8.92081	9.26625	9.26909	-0.936698	5.90557e-06	0.000548178
bgm	12.7722	12.8958	12.8736	11.4372	12.0731	12.1224	-0.938929	6.11471e-10	1.53686e-07
CCHa2	13.2297	13.4252	13.518	12.0488	12.557	12.6698	-0.94662	2.83428e-08	4.67713e-06
CR45466	8.03111	7.97913	7.52669	7.10889	7.04732	6.54344	-0.947326	0.0226778	0.417687
CG12655	10.6773	10.7089	10.6154	9.78407	9.67235	9.70096	-0.948634	1.23322e-07	1.72198e-05
CR43411	8.44885	8.83555	8.92486	7.53444	7.7509	8.05798	-0.956677	0.00268313	0.092671
RpS21	14.4928	14.5933	14.5377	13.5713	13.5518	13.6184	-0.961147	7.23051e-12	2.625e-09
CG30148	8.35193	7.99648	8.44258	7.14014	7.38606	7.40398	-0.965592	0.00963449	0.235627
atk	8.55489	8.72194	8.70187	6.85633	7.94271	8.01799	-0.971133	0.00299037	0.0999054
CR43466	8.62148	8.47205	8.54855	7.51867	7.6366	7.57296	-0.975484	0.00336073	0.108721
lectin-28C	10.7494	11.7098	11.5611	9.53645	10.7312	10.6413	-1.00291	0.0209107	0.39723
Lst	12.7877	12.8172	12.7658	11.4652	11.9789	11.7993	-1.02743	1.68486e-13	7.64598e-11
CG32640	11.9288	12.025	11.928	10.7658	11.0974	10.904	-1.03289	2.90869e-12	1.1051e-09
l(3)07882	12.4109	12.7373	12.5849	11.3833	11.7116	11.4924	-1.04851	2.79857e-13	1.17231e-10
CG9095	9.44678	9.45545	9.45421	8.59963	8.23232	8.35048	-1.05199	2.16352e-05	0.00169117
CG32581	13.3164	13.386	13.3355	12.353	12.2747	12.2031	-1.06818	5.38967e-15	2.93504e-12
Cyp12d1-p	10.9339	11.2818	10.8776	9.43088	10.1038	10.2217	-1.08483	4.61889e-06	0.000441279
Est-Q	11.9255	11.9628	12.0397	10.7616	10.9812	10.8997	-1.09354	2.40063e-13	1.03208e-10
CG3246	13.2282	13.3172	13.3395	12.0655	12.2189	12.3102	-1.0942	3.19817e-15	1.80167e-12
SmydA-4	8.59962	8.32874	8.76917	7.4455	7.45963	7.42452	-1.13834	0.000782132	0.0352621
CG13670	10.5387	10.5535	10.3928	9.52859	9.23516	9.24428	-1.15543	9.7358e-10	2.2722e-07
CG6484	8.66774	8.49664	7.87108	7.69739	6.88322	6.93565	-1.16659	0.00107166	0.0454746
CG32641	12.2813	12.3543	12.2405	10.9724	11.2836	11.0848	-1.17377	4.33524e-16	2.83299e-13
Cyp6a20	12.5685	12.3565	12.3398	11.4367	11.2766	10.9228	-1.19813	2.01582e-17	1.64662e-14
d	7.58862	7.82583	7.60246	6.23961	6.571	6.56827	-1.218	0.0119481	0.274151
teq	15.1792	15.1187	15.0326	13.714	13.9286	13.8756	-1.26921	1.94826e-18	1.87228e-15
Dhc93AB	10.1143	9.63418	9.95904	9.52859	7.66019	8.0359	-1.2704	0.00207319	0.0754336
NijC	7.61791	7.34681	7.61064	6.50267	6.08168	6.19062	-1.27195	0.0132824	0.294866
Ance-3	11.0426	11.2265	11.1466	9.94314	9.93347	9.6826	-1.28342	2.58909e-14	1.28176e-11
Obp8a	9.03922	9.01934	9.03226	7.78568	7.55503	7.80476	-1.31486	8.57996e-06	0.000762421
P5cr-2	12.1713	12.576	12.3626	10.8486	11.2962	10.9828	-1.32494	1.70356e-12	6.78806e-10
CG8358	9.83608	10.0735	9.70778	8.38595	8.90728	8.21556	-1.34901	1.00691e-09	2.3169e-07
2SrRNA:CR45843	7.79506	7.77311	7.71294	6.33273	6.35665	6.38479	-1.4136	0.00325168	0.106902
2SrRNA:CR45836	7.79506	7.77311	7.71294	6.33273	6.35665	6.38479	-1.4136	0.00325168	0.106902
2SrRNA:CR45864	7.79506	7.77311	7.71294	6.33273	6.35665	6.38479	-1.4136	0.00325168	0.106902
2SrRNA:CR45840	7.79506	7.77311	7.71294	6.33273	6.35665	6.38479	-1.4136	0.00325168	0.106902
Eglp2	7.96426	7.55628	7.55239	6.7523	6.10479	5.88947	-1.41871	0.00319089	0.10617
Odc1	11.1385	11.0646	10.9663	9.47853	9.88923	9.46357	-1.43504	4.22127e-17	3.28394e-14
CR43959	8.52813	8.54067	8.41483	6.96505	7.20538	6.85725	-1.48617	3.81724e-05	0.00268803
Cyp12d1-d	10.9506	11.3196	10.9127	9.17834	9.67235	9.79071	-1.50369	4.50344e-11	1.47146e-08
CG31380	6.35646	6.89519	7.00061	4.46988	4.98319	5.67766	-1.67676	0.0193075	0.376028
lcs	11.0358	10.7332	9.31099	9.98821	7.17294	6.87725	-1.79862	0.0263497	0.463874
CG33939	6.61074	6.11213	7.21961	5.09808	4.87977	4.66011	-1.86392	0.00911235	0.225997
CG9547	10.5252	10.8356	10.9127	8.96802	8.58446	9.10701	-1.86658	2.2899e-20	2.8777e-17
CG15773	6.98134	6.66864	6.04842	5.25858	4.29251	4.56465	-1.89083	0.00919292	0.227208
CG45493	7.15125	6.97903	7.013	6.36836	1.67256	4.29405	-1.94536	0.00271144	0.092671
CG45488	7.15125	6.97903	7.013	6.36836	1.67256	4.29405	-1.94536	0.00271144	0.092671
CG45494	7.15125	6.97903	7.013	6.36836	1.67256	4.29405	-1.94536	0.00271144	0.092671
CG43784	7.15125	6.97903	7.013	6.36836	1.67256	4.29405	-1.94536	0.00271144	0.092671
Ugt86De	8.65366	8.45959	7.79418	6.8182	6.21512	5.78745	-2.02429	1.15321e-06	0.000128016
CG14770	5.81441	6.27264	5.38813	4.01026	2.91904	4.35238	-2.06895	0.0208868	0.39723
BigH1	5.81441	5.60948	5.4257	4.59545	2.09818	2.55008	-2.212	0.0151128	0.321064
phm	7.25744	7.36473	6.40882	5.055	5.25522	3.80231	-2.27875	0.000448886	0.0224264
CG32750	7.14119	7.13338	7.38131	4.09776	4.70927	4.9136	-2.66063	7.28375e-05	0.00474082
topi	9.11821	9.08298	8.64726	6.65469	6.03431	6.17455	-2.66714	1.90716e-14	9.73667e-12
png	5.78888	6.1332	6.48197	3.33178	3.28558	3.62436	-2.86147	0.0012841	0.051544
CG10073	8.35193	7.66877	7.95055	3.9171	5.90859	4.98909	-2.89773	1.15283e-08	1.98251e-06
CG7884	6.44084	6.00192	5.81355	4.25829	1.67256	2.55008	-3.01954	0.000702519	0.0322389
CG8157	8.59962	8.71148	8.42877	5.36823	4.64765	4.9136	-3.61875	2.65881e-16	1.80987e-13
CG31077	7.72947	7.28226	0	4.53403	0	2.08331	-3.84821	0.0205674	0.392994
CG15368	7.9179	7.93782	7.5093	4.18026	3.11392	4.35238	-3.91347	1.92144e-10	5.32043e-08
CR45153	7.2387	6.99062	7.14274	1.59226	0	0.855545	-7.20414	6.3833e-13	2.6071e-10
CR40469	12.5449	12.7878	12.5653	2.33069	1.06619	3.42133	-10.3305	6.26232e-293	1.02307e-288
