# Supplementary material for: Heterochromatic silencing of immune‐related genes in glia is required for BBB integrity and normal lifespan in drosophila
Source: Aging Cell. 2023 Aug 18;22(10):e13947. doi: 10.1111/acel.13947 (PMC10577565; doi:10.1111/acel.13947)
Supplement: Supplementary file 3 — Supplemental Table S2. A summary of the genotypes of the flies examined in each figure, related to Figure 1, 2, 3, 4, 5, 6 and Figure S1‐S10 [file ACEL-22-e13947-s004.xlsx]

## Sheet: Fig 1
Short name	Genotype
Fig 1A-1C
TubGS>RNAi-GFP	y' w*; RNAi-GFP/+; TubGS/+
TubGS>RNAi-CG3252915619R-1	y' w*; ; TubGS/RNAi-CG3252915619R-1
TubGS>RNAi-CG3252911936R-2	y' w*; RNAi-CG3252911936R-2/+; TubGS/+
Fig 1E
w1118	w1118
Fig 1F
GMR-Gal4>UAS-LacZ	w1118; UAS-LacZ/+; GMR-Gal4/+
GMR-Gal4>UAS-CG32529-RD-GFP	w1118; UAS-CG32529-RD-GFP/+; GMR-Gal4/+
Fig 1G
TubGS>RNAi-CG32529 + UAS-CG32529-RD-GFP	y' w*; UAS-CG32529-RD-GFP/+; TubGS,RNAi-CG32529/+
TubGS>RNAi-CG32529 + UAS-LacZ	y' w*; UAS-LacZ/+; TubGS,RNAi-CG32529/+

## Sheet: Fig 2
Short name	Genotype
Fig 2A-2B
CG32529-HAKI	w1118,CG32529-HAKI
Fig 2C
elav-Gal4>UAS-Dcr2 + RNAi-Ctrl	w1118,elav-Gal4; UAS-Dcr2/RNAi-GFP
elav-Gal4>UAS-Dcr2 + RNAi-CG32529	w1118,elav-Gal4; UAS-Dcr2/+; RNAi-CG32529/+
Fig 2D-2J
repo-Gal4>RNAi-Ctrl	w1118; RNAi-GFP/+; repo-Gal4/+
repo-Gal4>RNAi-CG32529	w1118; ; repo-Gal4/RNAi-CG32529

## Sheet: Fig 3
Short name	Genotype
Fig 3B-3F
repo-Gal4>RNAi-Ctrl	w1118; RNAi-GFP/+; repo-Gal4/+
repo-Gal4>RNAi-GLAD	w1118; ; repo-Gal4/RNAi-GLAD
Fig 3G
repo-Gal4>UAS-mCD8-GFP + nSyb-LexA::GAD>LexAop-myr-mCherry	y' w1118; UAS-mCD8-GFP/+; repo-Gal4,nSyb-LexA::GAD,LexAop-myr-mCherry/+
Fig 3H-3O'
repo-Gal4>UAS-mCD8-GFP + nSyb-LexA::GAD>LexAop-myr-mCherry + RNAi-Ctrl	y' w1118; UAS-mCD8-GFP/+; repo-Gal4,nSyb-LexA::GAD,LexAop-myr-mCherry/RNAi-Luciferase
repo-Gal4>UAS-mCD8-GFP + nSyb-LexA::GAD>LexAop-myr-mCherry + RNAi-GLAD	y' w1118; UAS-mCD8-GFP/+; repo-Gal4,nSyb-LexA::GAD,LexAop-myr-mCherry/RNAi-GLAD

## Sheet: Fig 4
Short name	Genotype
Fig 4A, 4F
w1118	w1118
Fig 4C, 4E
RNAi-Ctrl	y' w*; RNAi-GFP/+; TubGS/+
RNAi-GLAD	y' w*; ; TubGS/RNAi-GLAD

## Sheet: Fig 5
Short name	Genotype
Fig 5A-5C, 5G-5J
TubGS>RNAi-GLAD + RNAi-CtrlM	y' w*; ; TubGS,RNAi-GLAD/RNAi-mCherry
TubGS>RNAi-GLAD + RNAi-AttA	y' w*; RNAi-AttA/+; TubGS,RNAi-GLAD/+
TubGS>RNAi-GLAD + RNAi-CtrlV	y' w*; VDRCsh60200/+; TubGS,RNAi-GLAD/+
TubGS>RNAi-GLAD + RNAi-Rel	y' w*; RNAi-Rel/+; TubGS,RNAi-GLAD/+
TubGS>RNAi-GLAD + RNAi-CtrlG	y' w*; RNAi-GFP/+; TubGS,RNAi-GLAD/+
TubGS>RNAi-GLAD + RNAi-Imd	y' w*; RNAi-Imd/+; TubGS,RNAi-GLAD/+
Fig 5D-5F
TubGS>RNAi-CtrlM	y' w*; ; TubGS/RNAi-mCherry
TubGS>RNAi-AttA	y' w*; RNAi-AttA/+; TubGS/+
TubGS>RNAi-CtrlV	y' w*; VDRCsh60200/+; TubGS/+
TubGS>RNAi-Rel	y' w*; RNAi-Rel/+; TubGS/+
TubGS>RNAi-CtrlG	y' w*; RNAi-GFP/+; TubGS/+
TubGS>RNAi-Imd	y' w*; RNAi-Imd/+; TubGS/+
Fig 5K-5M, 5O-5P
TubGS>RNAi-GLAD + RNAi-CtrlM	y' w*; ; TubGS,RNAi-GLAD/RNAi-mCherry
TubGS>RNAi-GLAD + RNAi-Drs	y' w*; RNAi-Drs/+; TubGS,RNAi-GLAD/+
TubGS>RNAi-GLAD + RNAi-CtrlV	y' w*; VDRCsh60200/+; TubGS,RNAi-GLAD/+
TubGS>RNAi-GLAD + RNAi-dorsal	y' w*; ; TubGS,RNAi-GLAD/RNAi-dorsal
TubGS>RNAi-GLAD + RNAi-Dif	y' w*; RNAi-Dif/+; TubGS,RNAi-GLAD/+
TubGS>RNAi-GLAD + RNAi-pelle#1	y' w*; ; TubGS,RNAi-GLAD/RNAi-pelle#1
TubGS>RNAi-GLAD + RNAi-pelle#2	y' w*; ; TubGS,RNAi-GLAD/RNAi-pelle#2
TubGS>RNAi-GLAD + RNAi-Toll#1	y' w*; ; TubGS,RNAi-GLAD/RNAi-Toll#1
TubGS>RNAi-GLAD + RNAi-Toll#2	y' w*; ; TubGS,RNAi-GLAD/RNAi-Toll#2
Fig 5N
TubGS>RNAi-CtrlM	y' w*; ; TubGS/RNAi-mCherry
TubGS>RNAi-Toll#1	y' w*; ; TubGS/RNAi-Toll#1
TubGS>RNAi-Toll#2	y' w*; ; TubGS/RNAi-Toll#2

## Sheet: Fig 6
Short name	Genotype
Fig 6B-6G
GLAD-HAKI	w1118,GLAD-HAKI

## Sheet: Fig S1
Short name	Genotype
Fig S1A-S1B
da-Gal4>RNAi-GFP	w*; RNAi-GFP/+; da-Gal4/+
da-Gal4>RNAi-CG3252915619R-1	w*; ; da-Gal4/RNAi-CG3252915619R-1
da-Gal4>RNAi-CG3252911936R-2	w*; RNAi-CG3252911936R-2/+; da-Gal4/+
Fig S1C
RNAi-GFP	y' w*; RNAi-GFP/+; TubGS/+
15619R-1	y' w*; ; TubGS/RNAi-CG3252915619R-1
11936R-2	y' w*; RNAi-CG3252911936R-2/+; TubGS/+

## Sheet: Fig S2
Short name	Genotype
Fig S2B
w1118	w1118
CG32529-HAKI	w1118,CG32529-HAKI
Fig S2C-S2D
TubGS>RNAi-CG32529 + CG32529-HAKI	w1118,CG32529-HAKI; ; TubGS,RNAi-CG32529/+

## Sheet: Fig S3
Short name	Genotype
TubGS>RNAi-GFP	y' w*; RNAi-GFP/+; TubGS/+
TubGS>RNAi-CG32529	y' w*; ; TubGS/RNAi-CG32529

## Sheet: Fig S4
Short name	Genotype
TubGS>UAS-RNAi-GLAD + repo-LexA::GAD>LexAop-Ctrl	y' w1118,repo-LexA::GAD; ; TubGS,RNAi-GLAD/LexAop-Luciferase
TubGS>UAS-RNAi-GLAD + repo-LexA::GAD>LexAop-GLAD-RD-GFP	y' w1118,repo-LexA::GAD; ;TubGS,RNAi-GLAD/LexAop-GLAD-RD-GFP

[truncated: 6 more sheets: Fig S5, Fig S6, Fig S7, Fig S8, Fig S9, Fig S10]
